# Supplementary material for: Neph1 is required for neurite branching and is negatively regulated by the PRRXL1 homeodomain factor in the developing spinal cord dorsal horn
Source: Neural Dev. 2024 Jul 24;19:13. doi: 10.1186/s13064-024-00190-6 (PMC11271021; doi:10.1186/s13064-024-00190-6)
Supplement: Supplementary file 1 — Supplementary Material 1: Table 1. Genomic coordinates of PRRXL1 binding sites annotated to Neph1/Kirrel determined by ChIP-Seq [file 13064_2024_190_MOESM1_ESM.xlsx]

## Sheet: Prrxl1 ChIP-seq
Supplementary Table 1. Genomic coordinates of PRRXL1 binding sites annotated to Neph1/Kirrel determined by ChIP-Seq.
chr	start (mm9)	end (mm9)	length (bp)	summit	tags	-10*log10(pvalue)	fold_enrichment	nearest gene distance_to_TSS (bp)	Gene_ID	Gene_name	Gene_description
3	86964537	86965529	993	86964965	71	189.35	12.84	13704	ENSMUSG00000041734	Kirrel	kin of IRRE like (Drosophila) [Source:MGI Symbol;Acc:MGI:1891396]
3	86902161	86902935	775	86902579	38	82.39	7.55	76090	ENSMUSG00000041734	Kirrel	kin of IRRE like (Drosophila) [Source:MGI Symbol;Acc:MGI:1891396]
3	86944269	86944784	516	86944478	28	72.97	5.91	34191	ENSMUSG00000041734	Kirrel	kin of IRRE like (Drosophila) [Source:MGI Symbol;Acc:MGI:1891396]
