# Supplementary material for: Neph1 is required for neurite branching and is negatively regulated by the PRRXL1 homeodomain factor in the developing spinal cord dorsal horn
Source: Neural Dev. 2024 Jul 24;19:13. doi: 10.1186/s13064-024-00190-6 (PMC11271021; doi:10.1186/s13064-024-00190-6)
Supplement: Supplementary file 4 — Supplementary Material 4: Table 4. Numbers of total, primary, secondary, and tertiary and high order neurites per DRG neuron from Neph1 knockout and wild-type E18.5 embryos [file 13064_2024_190_MOESM4_ESM.xlsx]

## Sheet: Number of Neurites
Supplementary Table 4. Number of total, primary, secondary, and tertiary and high order neurites per DRG neuron from Neph1 knockout and wild type E18.5 embryos.
	WT neurons
Cell Name	Embryo 12 WT neuron 1	Embryo 12 WT neuron 10	Embryo 12 WT neuron 11	Embryo 12 WT neuron 12	Embryo 12 WT neuron 13	Embryo 12 WT neuron 14	Embryo 12 WT neuron 15	Embryo 12 WT neuron 16	Embryo 12 WT neuron 17	Embryo 12 WT neuron 18	Embryo 12 WT neuron 19	Embryo 12 WT neuron 2	Embryo 12 WT neuron 20	Embryo 12 WT neuron 21	Embryo 12 WT neuron 3	Embryo 12 WT neuron 4	Embryo 12 WT neuron 5	Embryo 12 WT neuron 6	Embryo 12 WT neuron 7	Embryo 12 WT neuron 8	Embryo 12 WT neuron 9	Embryo 13 WT neurons 1	Embryo 13 WT neurons 10	Embryo 13 WT neurons 11	Embryo 13 WT neurons 12	Embryo 13 WT neurons 13	Embryo 13 WT neurons 2	Embryo 13 WT neurons 3	Embryo 13 WT neurons 4	Embryo 13 WT neurons 5	Embryo 13 WT neurons 6	Embryo 13 WT neurons 7	Embryo 13 WT neurons 8	Embryo 13 WT neurons 9	Embryo 14 wt neuron 1	Embryo 14 wt neuron 2	Embryo 14 wt neuron 3	Embryo 14 wt neuron 4	Embryo 14 wt neuron 6	Embryo 14 wt neuron 9	Embryo 5 WT neuron 1	Embryo 5 WT neuron 10	Embryo 5 WT neuron 11	Embryo 5 WT neuron 12	Embryo 5 WT neuron 13	Embryo 5 WT neuron 14	Embryo 5 WT neuron 15	Embryo 5 WT neuron 16	Embryo 5 WT neuron 17
Number of Neurites; Order < 2	4	2	1	1	6	3	2	5	2	5	2	3	3	3	3	1	3	1	1	4	1	3	2	2	2	4	1	2	1	2	2	6	6	4	2	2	3	2	2	1	2	4	1	1	3	4	4	5	1
Number of Neurites; 2 =< Order < 3	2	2	2	2	4	4	2	4	4	2	2	0	4	0	2	2	0	2	2	6	2	2	4	2	2	4	2	0	2	4	2	2	4	4	2	2	0	2	0	2	0	4	2	2	2	2	2	4	2
Number of Neurites; Order >= 3	4	4	6	22	4	12	2	6	20	8	2	0	2	0	44	34	0	0	14	24	4	6	24	4	2	4	0	0	0	4	8	8	8	8	4	4	0	2	0	6	0	2	14	2	0	2	4	0	16
Number of Neurites; Total	10	8	9	25	14	19	6	15	26	15	6	3	9	3	49	37	3	3	17	34	7	11	30	8	6	12	3	2	3	10	12	16	18	16	8	8	3	6	2	9	2	10	17	5	5	8	10	9	19
Order < 2: Primary order neurites
2 =< Order < 3: Secondary order neurites
Order >= 3: Tertiary and higher order neurites
[truncated: 152 more columns]
