# Supplementary material for: Neph1 is required for neurite branching and is negatively regulated by the PRRXL1 homeodomain factor in the developing spinal cord dorsal horn
Source: Neural Dev. 2024 Jul 24;19:13. doi: 10.1186/s13064-024-00190-6 (PMC11271021; doi:10.1186/s13064-024-00190-6)
Supplement: Supplementary file 5 — Supplementary Material 5: Table 5. Total and average neurite length per DRG neuron from Neph1 knockout and wild-type E18.5 embryos [file 13064_2024_190_MOESM5_ESM.xlsx]

## Sheet: Neurites Length
Supplementary Table 5. Total and average neurites length per DRG neuron from Neph1 knockout and wild type E18.5 embryos.
	WT neurons
Average neurite length/cell (µM)	47.3024	23.4164	48.3039	45.6121	60.6401	35.4977	72.0161	67.6644	57.7817	49.4465	40.4326	158.302	68.5925	121.741	49.8548	65.8645	76.6191	55.9274	64.8089	43.2395	76.3138	33.0229	75.2885	126.963	72.9029	24.0993	63.0637	66.3519	125.214	55.8807	34.8615	44.5574	38.9522	70.0613	28.3946	54.6703	112.509	39.8367	66.643	59.6544	104.746	43.2221	31.1925	67.5566	106.325	40.8789	57.3643	59.4889	39.0404
Total neurite length/cell (µM)	473.024	187.331	434.735	1140.3	848.961	674.457	432.096	1014.97	1502.32	741.698	242.596	474.907	617.332	365.222	2442.88	2436.98	229.857	167.782	1101.75	1470.14	534.197	363.251	2258.65	1015.7	437.417	289.192	189.191	132.704	375.642	558.807	418.338	712.919	701.139	1120.98	227.157	437.362	337.527	239.02	133.286	536.89	209.492	432.221	530.273	337.783	531.623	327.031	573.643	535.4	741.768
Cell Name	Embryo 12 WT neuron 1	Embryo 12 WT neuron 10	Embryo 12 WT neuron 11	Embryo 12 WT neuron 12	Embryo 12 WT neuron 13	Embryo 12 WT neuron 14	Embryo 12 WT neuron 15	Embryo 12 WT neuron 16	Embryo 12 WT neuron 17	Embryo 12 WT neuron 18	Embryo 12 WT neuron 19	Embryo 12 WT neuron 2	Embryo 12 WT neuron 20	Embryo 12 WT neuron 21	Embryo 12 WT neuron 3	Embryo 12 WT neuron 4	Embryo 12 WT neuron 5	Embryo 12 WT neuron 6	Embryo 12 WT neuron 7	Embryo 12 WT neuron 8	Embryo 12 WT neuron 9	Embryo 13 WT neurons 1	Embryo 13 WT neurons 10	Embryo 13 WT neurons 11	Embryo 13 WT neurons 12	Embryo 13 WT neurons 13	Embryo 13 WT neurons 2	Embryo 13 WT neurons 3	Embryo 13 WT neurons 4	Embryo 13 WT neurons 5	Embryo 13 WT neurons 6	Embryo 13 WT neurons 7	Embryo 13 WT neurons 8	Embryo 13 WT neurons 9	Embryo 14 wt neuron 1	Embryo 14 wt neuron 2	Embryo 14 wt neuron 3	Embryo 14 wt neuron 4	Embryo 14 wt neuron 6	Embryo 14 wt neuron 9	Embryo 5 WT neuron 1	Embryo 5 WT neuron 10	Embryo 5 WT neuron 11	Embryo 5 WT neuron 12	Embryo 5 WT neuron 13	Embryo 5 WT neuron 14	Embryo 5 WT neuron 15	Embryo 5 WT neuron 16	Embryo 5 WT neuron 17
Neurite length (µM)	61.5887	39.281	89.9812	90.7104	113.088	28.9492	50.9251	131.354	17.9275	215.837	29.0572	352.228	56.6962	50.9138	57.6779	36.1058	137.159	110.775	26.9543	121.989	53.9117	18.8671	261.019	159.812	104.567	18.7181	17.0658	76.4456	71.1889	46.7424	38.8214	52.4959	56.1887	102.516	50.8452	26.2611	310.246	47.842	73.2074	42.6081	84.7322	110.455	121.08	18.9501	279.568	34.5951	172.169	125.776	26.3454
Neurite length (µM)	30.84	54.4077	23.51	85.3744	23.4578	43.7473	56.7247	24.5156	20.2378	40.5205	23.3361	95.6234	73.735	48.1768	13.5303	10.6191	66.5091	33.6045	52.6604	52.3063	27.1714	30.8838	197.701	22.0618	51.8488	15.2818	86.9048	56.2581	108.737	132.572	37.8677	23.8912	36.967	152.9	21.2963	61.8139	15.6269	18.2125	60.0786	36.8903	124.76	46.5362	40.536	49.8162	34.0905	106.217	54.2771	40.0841	1.92413
Neurite length (µM)	95.1898	23.4373	80.2416	91.3785	16.2543	28.5378	101.328	171.671	47.3086	26.9897	89.6858	27.055	154.237	266.132	75.1705	190.779	26.1888	23.4031	10.6547	59.7078	110.062	22.0281	101.217	3.91884	79.6611	63.4544	85.2205		195.716	30.774	41.7027	26.8715	31.4489	218.965	1.59584	16.4699	11.6543	5.46232		0.977526		54.8815	45.0655	125.901	111.736	50.271	57.3359	21.4015	33.4426
Neurite length (µM)	44.991	5.27127	127.292	18.4646	80.3025	61.6424	66.4611	70.5516	14.7239	131.978	18.6638		50.1507		64.4104	146.31			76.4675	36.1519	187.27	84.9081	106.567	260.014	131.628	32.2389				22.7428	22.3493	109.658	25.2271	111.99	29.5581	131.142		39.1844		44.209		97.878	2.66493	54.8232	99.1001	25.6816	35.0145	34.9733	46.5814
Neurite length (µM)	75.969	38.0174	25.8911	78.2887	45.4269	49.2849	134.992	94.2506	42.3577	73.5065	24.6947		20.4262		6.39054	20.6148			10.707	15.6573	55.4724	78.9385	90.3361	158.025	19.6918	7.23617				47.3605	19.7976	98.8825	54.0322	33.0108	53.2071	86.1808		49.8084		78.661		24.2114	16.589	88.2923	7.1289	10.3069	28.09	54.0299	10.8225
Neurite length (µM)	31.1359	3.26253	19.8911	77.5542	116.392	76.287	21.6661	38.6031	9.6235	13.9588	57.1583		12.0006		11.6557	113.434			72.9702	14.3382	27.8607	34.661	75.4928	38.5228	50.0208	9.66033				34.6161	70.0401	39.3862	37.5475	62.2986	31.8654	88.3584		78.5107		34.7338		37.8046	36.0037			18.5223	30.5055	140.438	108.726
Neurite length (µM)	44.1441	12.2089	49.944	24.152	63.0346	43.6748		67.8817	55.0786	25.5635			107.466		10.8937	57.972			59.7466	41.7795	72.4486	21.8459	62.2247	245.718		4.86882				30.6112	11.3815	25.4877	24.554	17.6874	9.02258	13.0658				92.8045		17.13	12.3941			45.0094	76.2189	62.4142	42.3064
Neurite length (µM)	45.4853	11.4448	4.32061	7.54118	24.7308	9.44371		80.0222	115.52	41.6411			87.2046		35.6295	281.044			101.573	31.0482		27.1409	48.0703	127.63		19.4449				109.078	21.449	107.195	4.79534	4.38728	29.7661	14.0701				120.543		11.1113	21.7781			36.4284	85.3123	24.9287	2.01093
Neurite length (µM)	31.556		13.6631	22.4388	61.1256	5.55535		123.673	5.37462	13.0785			55.4169		40.105	101.465			414.644	7.73632		6.61134	26.1006			24.3505				17.9117	58.6794	15.7498	29.247	46.3565						85.4624		26.0832	3.75835				15.9904	31.3544	38.9061
Neurite length (µM)	12.1236			88.8542	163.447	27.4305		13.8402	66.0537	24.4816					27.707	36.2606			69.1526	100.521		29.2957	17.8253			15.9319				86.3976	17.1764	10.2831	61.7211	20.1048								6.12942	20.829				18.7297		92.3819
Neurite length (µM)				20.6581	43.7481	48.9742		58.4429	10.2383	6.00811					158.606	34.8444			14.1002	6.15693		8.07099	84.9647			53.7226					29.3902	43.8168	62.8933	30.4929									107.543						32.3443
Neurite length (µM)				42.8041	27.9127	142.436		6.94563	37.3637	25.7485					28.6274	141.056			36.3126	6.8507			99.9537			24.2835					49.6821	50.9417	63.4024	29.3624									18.0247						21.8108
Neurite length (µM)				12.437	64.7763	29.5949		1.69394	163.358	50.7012					4.95893	126.149			50.2317	11.6187			207.365									27.9142	13.4875	36.1594									41.4504						20.7572
Neurite length (µM)				18.8093	5.264	19.2425		101.264	106.564	35.5564					70.2312	67.5163			12.9776	25.5285			35.5749									37.3325	73.1083	117.479									10.462						87.6545
Neurite length (µM)				26.644		8.04589		30.2578	16.381	16.1279					30.7759	37.7974			50.6193	44.4476			13.5499									18.2095	36.5398	115.62									8.83721						22.936
Neurite length (µM)				13.7319		12.1676			94.8701						30.3375	26.339			13.0218	12.1801			73.2911									24.8037	14.5302	21.6502									17.2698						24.2906
Neurite length (µM)				89.135		5.23278			1.73715						25.177	185.179			28.9569	2.6112			13.0313										34.45										5.98738						73.0787
Neurite length (µM)				50.4051		28.3476			6.48288						16.9266	20.0478				24.0398			11.6904										40.9987																17.4819
Neurite length (µM)				1.38247		5.86295			15.4598						45.8696	19.8471				177.374			131.4																										37.9666
Neurite length (µM)				107.899					88.9723						64.7422	34.8307				255.327			12.3101
Neurite length (µM)				32.2031					168.837						12.3707	20.2465				37.1663			150.032
Neurite length (µM)				28.9475					17.5332						8.25037	1.34615				40.1362			134.623
Neurite length (µM)				59.5689					216.283						72.8759	10.275				12.3895			52.8337
Neurite length (µM)				40.9038					20.1218						6.73192	75.8374				15.388			55.2237
Neurite length (µM)				10.0166					96.4247						12.7393	1.4241				66.5449			58.3352
Neurite length (µM)									47.4901						18.7391	2.10007				1.29693			31.357
Neurite length (µM)															20.3878	10.7539				5.89018			6.97502
Neurite length (µM)															98.5574	168.555				114.003			12.7846
Neurite length (µM)															17.0644	29.5224				2.69117			80.8222
Neurite length (µM)															69.5816	39.4918				70.4974			5.98261
Neurite length (µM)															116.235	3.07854				5.81986
Neurite length (µM)															54.2972	22.0714				2.25452
Neurite length (µM)															57.564	21.9767				10.727
Neurite length (µM)															24.245	30.4458				37.9692
Neurite length (µM)															109.677	160.439
Neurite length (µM)															88.204	129.081
Neurite length (µM)															195.879	22.1286
Neurite length (µM)															162.497
Neurite length (µM)															196.419
Neurite length (µM)															40.5684
Neurite length (µM)															42.8543
Neurite length (µM)															6.19292
Neurite length (µM)															45.4464
Neurite length (µM)															16.5066
Neurite length (µM)															13.9136
Neurite length (µM)															61.2962
Neurite length (µM)															30.2228
Neurite length (µM)															17.091
Neurite length (µM)															7.05484
Neurite length (µM)
Neurite length (µM)
Neurite length (µM)
Neurite length (µM)
Neurite length (µM)
Neurite length (µM)
Neurite length (µM)
Neurite length (µM)
[truncated: 152 more columns]
