# Supplementary material for: Neph1 is required for neurite branching and is negatively regulated by the PRRXL1 homeodomain factor in the developing spinal cord dorsal horn
Source: Neural Dev. 2024 Jul 24;19:13. doi: 10.1186/s13064-024-00190-6 (PMC11271021; doi:10.1186/s13064-024-00190-6)
Supplement: Supplementary file 6 — Supplementary Material 6: Table 6. Average length of primary (sheet 1), secondary (sheet 2) and tertiary and high order neurites (sheet 3) per DRG neuron from Neph1 knockout and wild-type E18.5 embryos [file 13064_2024_190_MOESM6_ESM.xlsx]

## Sheet: Primary Neurites Length
Supplementary Tables 6. Average length of primary, secondary and tertiary and high order neurites per DRG neuron from Neph1 knockout and wild type E18.5 embryos.
Primary order neurites
	WT neurons
Average neurite length/cell (µM)	58.1524	46.8444	89.9812	90.7104	65.8203	33.7448	53.8249	98.4685	19.0827	97.7664	26.1966	158.302	94.8893	121.741	48.7929	36.1058	76.6191	110.775	26.9543	67.5388	53.9117	23.9264	229.36	90.9371	78.2081	32.4233	17.0658	66.3519	71.1889	89.6573	38.3446	58.5308	40.2352	146.593	36.0707	44.0375	112.509	33.0273	66.643	42.6081	104.746	77.4378	121.08	18.9501	141.798	54.1911	79.699	55.253	26.3454
Cell Name	Embryo 12 WT neuron 1	Embryo 12 WT neuron 10	Embryo 12 WT neuron 11	Embryo 12 WT neuron 12	Embryo 12 WT neuron 13	Embryo 12 WT neuron 14	Embryo 12 WT neuron 15	Embryo 12 WT neuron 16	Embryo 12 WT neuron 17	Embryo 12 WT neuron 18	Embryo 12 WT neuron 19	Embryo 12 WT neuron 2	Embryo 12 WT neuron 20	Embryo 12 WT neuron 21	Embryo 12 WT neuron 3	Embryo 12 WT neuron 4	Embryo 12 WT neuron 5	Embryo 12 WT neuron 6	Embryo 12 WT neuron 7	Embryo 12 WT neuron 8	Embryo 12 WT neuron 9	Embryo 13 WT neurons 1	Embryo 13 WT neurons 10	Embryo 13 WT neurons 11	Embryo 13 WT neurons 12	Embryo 13 WT neurons 13	Embryo 13 WT neurons 2	Embryo 13 WT neurons 3	Embryo 13 WT neurons 4	Embryo 13 WT neurons 5	Embryo 13 WT neurons 6	Embryo 13 WT neurons 7	Embryo 13 WT neurons 8	Embryo 13 WT neurons 9	Embryo 14 wt neuron 1	Embryo 14 wt neuron 2	Embryo 14 wt neuron 3	Embryo 14 wt neuron 4	Embryo 14 wt neuron 6	Embryo 14 wt neuron 9	Embryo 5 WT neuron 1	Embryo 5 WT neuron 10	Embryo 5 WT neuron 11	Embryo 5 WT neuron 12	Embryo 5 WT neuron 13	Embryo 5 WT neuron 14	Embryo 5 WT neuron 15	Embryo 5 WT neuron 16	Embryo 5 WT neuron 17
Neurite length (µM)	61.5887	39.281	89.9812	90.7104	113.088	28.9492	50.9251	131.354	17.9275	215.837	29.0572	352.228	56.6962	50.9138	57.6779	36.1058	137.159	110.775	26.9543	121.989	53.9117	18.8671	261.019	159.812	104.567	18.7181	17.0658	76.4456	71.1889	46.7424	38.8214	52.4959	56.1887	102.516	50.8452	26.2611	310.246	47.842	73.2074	42.6081	84.7322	110.455	121.08	18.9501	279.568	34.5951	172.169	125.776	26.3454
Neurite length (µM)	30.84	54.4077			23.4578	43.7473	56.7247	24.5156	20.2378	40.5205	23.3361	95.6234	73.735	48.1768	13.5303		66.5091			52.3063		30.8838	197.701	22.0618	51.8488	15.2818		56.2581		132.572	37.8677	23.8912	36.967	152.9	21.2963	61.8139	15.6269	18.2125	60.0786		124.76	46.5362			34.0905	106.217	54.2771	40.0841
Neurite length (µM)	95.1898				16.2543	28.5378		171.671		26.9897		27.055	154.237	266.132	75.1705		26.1888			59.7078		22.0281				63.4544						26.8715	31.4489	218.965			11.6543					54.8815			111.736	50.271	57.3359	21.4015
Neurite length (µM)	44.991				80.3025			70.5516		131.978										36.1519						32.2389						109.658	25.2271	111.99								97.878				25.6816	35.0145	34.9733
Neurite length (µM)					45.4269			94.2506		73.5065																						98.8825	54.0322															54.0299
Neurite length (µM)					116.392																											39.3862	37.5475
Neurite length (µM)
Neurite length (µM)
Neurite length (µM)
Neurite length (µM)
[truncated: 152 more columns]

## Sheet: Secondary Neurites Length
Supplementary Tables 6. Average length of primary, secondary and tertiary and high order neurites per DRG neuron from Neph1 knockout and wild type E18.5 embryos.
Second order neurites
	WT neurons
Average neurite length/cell (µM)	14.3543	51.8758	88.3765	78.0846	57.7223	83.8945	77.545	28.5034	19.7612	54.1748	#DIV/0!	47.5108	#DIV/0!	35.4005	100.699	#DIV/0!	28.5038	31.6575	35.1802	68.6167	81.9233	93.4033	131.966	105.644	10.3026	86.0627	#DIV/0!	152.227	33.8734	32.026	66.3413	30.0794	29.346	15.577	73.8061	#DIV/0!	22.3234	#DIV/0!	18.9339	#DIV/0!	22.5643	42.8007	87.8588	53.1145	14.4146	29.2977	64.7837	17.6834	41.7367
Cell Name	Embryo 12 WT neuron 10	Embryo 12 WT neuron 11	Embryo 12 WT neuron 12	Embryo 12 WT neuron 13	Embryo 12 WT neuron 14	Embryo 12 WT neuron 15	Embryo 12 WT neuron 16	Embryo 12 WT neuron 17	Embryo 12 WT neuron 18	Embryo 12 WT neuron 19	Embryo 12 WT neuron 2	Embryo 12 WT neuron 20	Embryo 12 WT neuron 21	Embryo 12 WT neuron 3	Embryo 12 WT neuron 4	Embryo 12 WT neuron 5	Embryo 12 WT neuron 6	Embryo 12 WT neuron 7	Embryo 12 WT neuron 8	Embryo 12 WT neuron 9	Embryo 13 WT neurons 1	Embryo 13 WT neurons 10	Embryo 13 WT neurons 11	Embryo 13 WT neurons 12	Embryo 13 WT neurons 13	Embryo 13 WT neurons 2	Embryo 13 WT neurons 3	Embryo 13 WT neurons 4	Embryo 13 WT neurons 5	Embryo 13 WT neurons 6	Embryo 13 WT neurons 7	Embryo 13 WT neurons 8	Embryo 13 WT neurons 9	Embryo 14 wt neuron 1	Embryo 14 wt neuron 2	Embryo 14 wt neuron 3	Embryo 14 wt neuron 4	Embryo 14 wt neuron 6	Embryo 14 wt neuron 9	Embryo 5 WT neuron 1	Embryo 5 WT neuron 10	Embryo 5 WT neuron 11	Embryo 5 WT neuron 12	Embryo 5 WT neuron 13	Embryo 5 WT neuron 14	Embryo 5 WT neuron 15	Embryo 5 WT neuron 16	Embryo 5 WT neuron 17	Embryo 5 WT neuron 18
Neurite length (µM)	23.4373	23.51	85.3744	63.0346	61.6424	101.328	38.6031	47.3086	13.9588	89.6858		50.1507		64.4104	10.6191		33.6045	52.6604	15.6573	27.1714	84.9081	101.217	3.91884	79.6611	7.23617	86.9048		108.737	30.774	41.7027	25.4877	24.554	33.0108	1.59584	16.4699		5.46232		36.8903		24.2114	40.536	49.8162	99.1001	10.3069	28.09	140.438	1.92413	37.5459
Neurite length (µM)	5.27127	80.2416	91.3785	24.7308	49.2849	66.4611	67.8817	14.7239	25.5635	18.6638		20.4262		6.39054	190.779		23.4031	10.6547	14.3382	110.062	78.9385	106.567	260.014	131.628	9.66033	85.2205		195.716	22.7428	22.3493	107.195	4.79534	62.2986	29.5581	131.142		39.1844		0.977526		37.8046	45.0655	125.901	7.1289	18.5223	30.5055	62.4142	33.4426	45.9275
Neurite length (µM)				61.1256	76.287		80.0222	42.3577				12.0006							41.7795			90.3361			4.86882				47.3605			29.247	17.6874								17.13						24.9287
Neurite length (µM)				163.447	43.6748		123.673	9.6235				107.466							31.0482			75.4928			19.4449				34.6161			61.7211	4.38728								11.1113						31.3544
Neurite length (µM)																			7.73632
Neurite length (µM)																			100.521
Neurite length (µM)
Neurite length (µM)
[truncated: 151 more columns]

## Sheet: Tertiary Neurites Length
Supplementary Tables 6. Average length of primary, secondary and tertiary and high order neurites per DRG neuron from Neph1 knockout and wild type E18.5 embryos.
Third and higher order neurites
	WT neurons
Average neurite length/cell (µM)	33.3273	16.2334	40.167	39.6745	35.4253	28.5278	78.3288	35.4074	67.5072	26.6679	40.9265	#DIV/0!	71.3107	#DIV/0!	50.5842	64.6906	#DIV/0!	#DIV/0!	72.2487	41.2045	85.7629	21.271	59.43	142.474	34.8563	29.5721	#DIV/0!	#DIV/0!	#DIV/0!	60.9997	34.6995	28.6314	42.4263	52.1532	30.9653	50.4188	#DIV/0!	64.1595	#DIV/0!	76.069	#DIV/0!	16.1063	23.1137	71.5578	#DIV/0!	40.7189	49.0628	#DIV/0!	42.5035
Cell Name	Embryo 12 WT neuron 1	Embryo 12 WT neuron 10	Embryo 12 WT neuron 11	Embryo 12 WT neuron 12	Embryo 12 WT neuron 13	Embryo 12 WT neuron 14	Embryo 12 WT neuron 15	Embryo 12 WT neuron 16	Embryo 12 WT neuron 17	Embryo 12 WT neuron 18	Embryo 12 WT neuron 19	Embryo 12 WT neuron 2	Embryo 12 WT neuron 20	Embryo 12 WT neuron 21	Embryo 12 WT neuron 3	Embryo 12 WT neuron 4	Embryo 12 WT neuron 5	Embryo 12 WT neuron 6	Embryo 12 WT neuron 7	Embryo 12 WT neuron 8	Embryo 12 WT neuron 9	Embryo 13 WT neurons 1	Embryo 13 WT neurons 10	Embryo 13 WT neurons 11	Embryo 13 WT neurons 12	Embryo 13 WT neurons 13	Embryo 13 WT neurons 2	Embryo 13 WT neurons 3	Embryo 13 WT neurons 4	Embryo 13 WT neurons 5	Embryo 13 WT neurons 6	Embryo 13 WT neurons 7	Embryo 13 WT neurons 8	Embryo 13 WT neurons 9	Embryo 14 wt neuron 1	Embryo 14 wt neuron 2	Embryo 14 wt neuron 3	Embryo 14 wt neuron 4	Embryo 14 wt neuron 6	Embryo 14 wt neuron 9	Embryo 5 WT neuron 1	Embryo 5 WT neuron 10	Embryo 5 WT neuron 11	Embryo 5 WT neuron 12	Embryo 5 WT neuron 13	Embryo 5 WT neuron 14	Embryo 5 WT neuron 15	Embryo 5 WT neuron 16	Embryo 5 WT neuron 17
Neurite length (µM)	44.1441	38.0174	127.292	18.4646	43.7481	9.44371	134.992	13.8402	55.0786	41.6411	24.6947		87.2046		11.6557	146.31			76.4675	6.15693	187.27	34.661	62.2247	158.025	19.6918	24.3505				30.6112	19.7976	15.7498	62.8933	46.3565	53.2071	86.1808		49.8084		44.209		26.0832	2.66493	54.8232		45.0094	76.2189		46.5814
Neurite length (µM)	45.4853	3.26253	25.8911	78.2887	27.9127	5.55535	21.6661	58.4429	115.52	13.0785	57.1583		55.4169		10.8937	20.6148			10.707	6.8507	55.4724	21.8459	48.0703	38.5228	50.0208	15.9319				109.078	70.0401	10.2831	63.4024	20.1048	31.8654	88.3584		78.5107		78.661		6.12942	16.589	88.2923		36.4284	85.3123		10.8225
Neurite length (µM)	31.556	12.2089	19.8911	77.5542	64.7763	27.4305		6.94563	5.37462	24.4816					35.6295	113.434			72.9702	11.6187	27.8607	27.1409	26.1006	245.718		53.7226				17.9117	11.3815	43.8168	13.4875	30.4929	9.02258	13.0658				34.7338			36.0037				15.9904		108.726
Neurite length (µM)	12.1236	11.4448	49.944	24.152	5.264	48.9742		1.69394	66.0537	6.00811					40.105	57.972			59.7466	25.5285	72.4486	6.61134	17.8253	127.63		24.2835				86.3976	21.449	50.9417	73.1083	29.3624	29.7661	14.0701				92.8045			12.3941				18.7297		42.3064
Neurite length (µM)			4.32061	7.54118		142.436		101.264	10.2383	25.7485					27.707	281.044			101.573	44.4476		29.2957	84.9647								58.6794	27.9142	36.5398	36.1594						120.543			21.7781						2.01093
Neurite length (µM)			13.6631	22.4388		29.5949		30.2578	37.3637	50.7012					158.606	101.465			414.644	12.1801		8.07099	99.9537								17.1764	37.3325	14.5302	117.479						85.4624			3.75835						38.9061
Neurite length (µM)				88.8542		19.2425			163.358	35.5564					28.6274	36.2606			69.1526	2.6112			207.365								29.3902	18.2095	34.45	115.62									20.829						92.3819
Neurite length (µM)				20.6581		8.04589			106.564	16.1279					4.95893	34.8444			14.1002	24.0398			35.5749								49.6821	24.8037	40.9987	21.6502									107.543						32.3443
Neurite length (µM)				42.8041		12.1676			16.381						70.2312	141.056			36.3126	177.374			13.5499																				18.0247						21.8108
Neurite length (µM)				12.437		5.23278			94.8701						30.7759	126.149			50.2317	255.327			73.2911																				41.4504						20.7572
Neurite length (µM)				18.8093		28.3476			1.73715						30.3375	67.5163			12.9776	37.1663			13.0313																				10.462						87.6545
Neurite length (µM)				26.644		5.86295			6.48288						25.177	37.7974			50.6193	40.1362			11.6904																				8.83721						22.936
Neurite length (µM)				13.7319					15.4598						16.9266	26.339			13.0218	12.3895			131.4																				17.2698						24.2906
Neurite length (µM)				89.135					88.9723						45.8696	185.179			28.9569	15.388			12.3101																				5.98738						73.0787
Neurite length (µM)				50.4051					168.837						64.7422	20.0478				66.5449			150.032																										17.4819
Neurite length (µM)				1.38247					17.5332						12.3707	19.8471				1.29693			134.623																										37.9666
Neurite length (µM)				107.899					216.283						8.25037	34.8307				5.89018			52.8337
Neurite length (µM)				32.2031					20.1218						72.8759	20.2465				114.003			55.2237
Neurite length (µM)				28.9475					96.4247						6.73192	1.34615				2.69117			58.3352
Neurite length (µM)				59.5689					47.4901						12.7393	10.275				70.4974			31.357
Neurite length (µM)				40.9038											18.7391	75.8374				5.81986			6.97502
Neurite length (µM)				10.0166											20.3878	1.4241				2.25452			12.7846
Neurite length (µM)															98.5574	2.10007				10.727			80.8222
Neurite length (µM)															17.0644	10.7539				37.9692			5.98261
Neurite length (µM)															69.5816	168.555
Neurite length (µM)															116.235	29.5224
Neurite length (µM)															54.2972	39.4918
Neurite length (µM)															57.564	3.07854
Neurite length (µM)															24.245	22.0714
Neurite length (µM)															109.677	21.9767
Neurite length (µM)															88.204	30.4458
Neurite length (µM)															195.879	160.439
Neurite length (µM)															162.497	129.081
Neurite length (µM)															196.419	22.1286
Neurite length (µM)															40.5684
Neurite length (µM)															42.8543
Neurite length (µM)															6.19292
Neurite length (µM)															45.4464
Neurite length (µM)															16.5066
Neurite length (µM)															13.9136
Neurite length (µM)															61.2962
Neurite length (µM)															30.2228
Neurite length (µM)															17.091
Neurite length (µM)															7.05484
Neurite length (µM)
Neurite length (µM)
Neurite length (µM)
Neurite length (µM)
Neurite length (µM)
Neurite length (µM)
Neurite length (µM)
Neurite length (µM)
Neurite length (µM)
Neurite length (µM)
[truncated: 152 more columns]
